# Supplementary material for: Comparative Studies of the Structural and Physicochemical Properties of the First Fullerene Derivative FD-C60 (Fullerenol) and Second Fullerene Derivate SD-C60 (3HFWC)
Source: Nanomaterials (Basel). 2024 Mar 6;14(5):480. doi: 10.3390/nano14050480 (PMC10935211; doi:10.3390/nano14050480)
Supplement: Supplementary file 1 [file nanomaterials-14-00480-s001.zip]

Archive with 1 entries (1 files):
- nanomaterials-2879398-supplementary.pdf
